# Supplementary material for: Traditional Chinese medicine (Xielikang) reduces diarrhea symptoms in acquired immune deficiency syndrome (AIDS) patients by regulating the intestinal microbiota
Source: Front Microbiol. 2024 Feb 16;15:1346955. doi: 10.3389/fmicb.2024.1346955 (PMC10904582; doi:10.3389/fmicb.2024.1346955)
Supplement: Supplementary file 1 [file Data_Sheet_1.xlsx]

## Sheet: figure1
Diarrhea Score					Diarrhea TCM syndrome score					TNF-α in serume (ng/L)						IL-1β in serume (ng/L)						IL-23 in serume (ng/L)						IL-6 in serume (ng/L)
0 d	7 d	14 d			0 d	7 d	14 d			ZC	FN	FA	FB			ZC	FN	FA	FB			ZC	FN	FA	FB			ZC	FN	FA	FB
32	26	20			7	4	3			182.94	337.59	255.14	275.42			18.52	30.18	22.67	24.09			1878.05	3523.47	1833.32	1823.6			9.68	17.05	10.66	10.41
27	26	19			8	5	3			192.19	319.16	456.85	454.88			16.21	26.93	36.6	41.46			1657.69	2012.3	3344.2	3903.55			8.76	14.04	17.36	20.36
33	26	21			9	7	3			178.99	317.27	419.68	382.95			14.55	28.08	30.62	32.58			1923.65	2886.39	3164.95	2604.02			10.23	14.3	14.09	16.18
31	24	21			9	6	5			150.02	475.08	267.14	328.39			13.24	40.87	24.36	21.47			2345.61	3862.61	1710.79	1878.06			11.25	16.65	8.17	9.83
28	22	17			4	4	1			143.1	594.88	338.06	449.89			23.11	58.18	29.74	31.28			2604.21	6713.02	2927.29	3587.79			9.65	20.7	11.55	15.46
25	22	17			10	8	4			125.35	708.33	413.89	389.71			20.14	65.58	30.25	29.17			1569.23	4016.61	3375.37	2843.54			8.99	23.09	16.85	13.3
26	24	19			4	3	1			236.83	344.13	344.13	388.02			19.24	33.79	26.56	34.34			1765.45	3685.23	2892.23	4125.79			7.65	13.12	13.06	10.76
20	20	16			5	4	1			124.18	354.07	384.33	381.71			15.11	31.4	31.24	31.12			1524.11	3509.83	2933.14	4566.49			13.25	17.74	13.97	15.7
22	22	18			7	6	2			137.77	376.48	311.48	296.29			13.24	32.25	35.67	30.84			2154.36	3061.7	3022.74	3693.03			14.55	16.18	13.89	12.89
25	26	20			4	3	1			196.84	404.11	466.8	368.46			14.23	34	31.03	25.38			2496.54	2884.44	2972.09	3264.31			11.23	15.86	12.2	10.87
22	22	19			10	7	3			154.07	446.11	408.09	346.62			17.24	31.2	36.18	27.76			1699.87	3784.64	3313.02	2894.18			10.26	17.91	13.67	12.39
34	30	23			6	4	1			298.91	339.78	426.23	343.51			22.14	27	30.02	23.67			1985.42	3350.04	2611.81	2496.93			7.56	14.34	11.77	13.11
24	24	20			6	6	4			144.29	377.1	363.51	358.87			14.56	33.06	35.19	36.59			1499.86	4018.56	3231.19	2697.48			8.15	18.2	15.61	13.23
25	24	21			3	3	1				494.75	446.11	405.95				50.06	21.85	28.69				4242.78	3875.91	4094.09				24.93	18.56	19.78
22	22	21			4	4	4				606.92	328.08	299.82				40.72	23.65	24.42				5725.32	2016.19	3092.87				24.06	13.35	12.7
23	19	18			5	4	2				606.92	374.17	308.95				40.72	34.72	29.98				5725.32	3874.31	2565.08				24.06	18.55	14.63
21	21	16			4	3	1				438.83	527	294.29				40.61	34.36	23.47				4445.57	4351.97	3414.35				19.75	19.18	13.85
35	33	27			7	5	6				459.41	349.57	507.61				30.61	33.04	37.36				4548.93	3579.99	3385.12				15.22	14.15	19.61
30	24	20			11	9	6

## Sheet: figure2
figure2A											figure2B
Sample	Chao1	Faith_pd	Goods_coverage	Observed_species	Pielou_e	Shannon	Simpson	Group				ZC01	ZC02	ZC03	ZC04	ZC05	ZC06	ZC07	ZC08	ZC09	ZC10	ZC11	ZC12	ZC13	FN01	FN02	FN03	FN04	FN05	FN06	FN07	FN08	FN09	FN10	FN11	FN12	FN13	FN14	FN15	FN16	FN17	FN18	FA01	FA02	FA03	FA04	FA05	FA06	FA07
ZC01	2681.85	194.243	0.98686	2405.4	0.630889	7.08618	0.972695	ZC			ZC01	0	0.937353	0.966572	0.956848	0.959354	0.948803	0.95062	0.946653	0.951784	0.937747	0.960032	0.940888	0.96131	0.967809	0.975323	0.934959	0.96236	0.965582	0.959742	0.941466	0.928555	0.96192	0.933477	0.931087	0.950692	0.948231	0.961477	0.966484	0.957418	0.965725	0.960711	0.966187	0.969282	0.972983	0.959533	0.975928	0.970622	0.964328
ZC02	2502.29	174.189	0.986722	2139	0.649746	7.18794	0.975808	ZC			ZC02	0.937353	0	0.960485	0.951172	0.952785	0.944924	0.935417	0.942419	0.952369	0.934852	0.934763	0.951738	0.951911	0.968767	0.971154	0.955114	0.949651	0.956582	0.951581	0.935561	0.935879	0.949465	0.912002	0.938249	0.916203	0.912806	0.96228	0.964072	0.970433	0.951939	0.950532	0.957612	0.971346	0.969586	0.95602	0.9738	0.970219	0.963335
ZC03	1134.39	95.6833	0.993952	889.5	0.525356	5.14677	0.912587	ZC			ZC03	0.966572	0.960485	0	0.949646	0.958333	0.935519	0.964106	0.972279	0.967126	0.959298	0.932082	0.968371	0.953601	0.94201	0.922531	0.941423	0.94395	0.957558	0.950105	0.948484	0.9687	0.920824	0.957507	0.970705	0.968168	0.957198	0.966405	0.911356	0.935634	0.906977	0.938156	0.976965	0.976839	0.97822	0.972737	0.973999	0.981202	0.976571
ZC04	1818.17	145.516	0.992087	1632.8	0.635626	6.7841	0.960224	ZC			ZC04	0.956848	0.951172	0.949646	0	0.936966	0.95871	0.961549	0.962694	0.962232	0.94654	0.957989	0.959124	0.961661	0.944663	0.964407	0.932924	0.9462	0.958809	0.952182	0.949934	0.956201	0.959722	0.956914	0.95261	0.95378	0.941691	0.972751	0.960614	0.962837	0.952437	0.958838	0.972567	0.975726	0.971881	0.970862	0.974083	0.976228	0.976196
ZC05	1551.38	135.39	0.992197	1349.1	0.54614	5.67862	0.930504	ZC			ZC05	0.959354	0.952785	0.958333	0.936966	0	0.952632	0.951113	0.966796	0.957152	0.955291	0.961763	0.955882	0.95628	0.966419	0.953159	0.94435	0.936609	0.948694	0.962631	0.952543	0.956336	0.962361	0.952952	0.953031	0.949832	0.944917	0.96753	0.955823	0.962164	0.94709	0.938082	0.967364	0.964637	0.965418	0.967904	0.96958	0.975755	0.968619
ZC06	2364.66	177.05	0.987567	2030.6	0.585907	6.43775	0.931556	ZC			ZC06	0.948803	0.944924	0.935519	0.95871	0.952632	0	0.934387	0.951848	0.957854	0.946595	0.949985	0.961206	0.933226	0.958884	0.940122	0.947403	0.949435	0.973208	0.955115	0.937455	0.946528	0.921655	0.949821	0.951643	0.954807	0.95836	0.961119	0.929503	0.939908	0.93584	0.953251	0.968179	0.970453	0.961403	0.955285	0.97004	0.97144	0.966476
ZC07	2281.4	153.998	0.988644	1979.5	0.664943	7.28172	0.976755	ZC			ZC07	0.95062	0.935417	0.964106	0.961549	0.951113	0.934387	0	0.947416	0.958269	0.955651	0.961868	0.960011	0.947486	0.965965	0.975521	0.948881	0.952352	0.973592	0.952321	0.941048	0.943479	0.953897	0.931687	0.948538	0.948247	0.952198	0.961939	0.959431	0.966606	0.95903	0.962989	0.963237	0.969793	0.960895	0.952642	0.973834	0.967809	0.949598
ZC08	2914.41	178.648	0.986119	2635.2	0.614689	6.98513	0.9484	ZC			ZC08	0.946653	0.942419	0.972279	0.962694	0.966796	0.951848	0.947416	0	0.943567	0.940559	0.963	0.951276	0.970881	0.974739	0.975857	0.959846	0.965448	0.97518	0.954605	0.94316	0.935082	0.96554	0.945503	0.943804	0.947318	0.953607	0.960977	0.973469	0.976697	0.974965	0.965597	0.969464	0.975088	0.978681	0.968559	0.975374	0.976447	0.969874
ZC09	2202.9	150.603	0.990856	2039.7	0.662879	7.28778	0.976522	ZC			ZC09	0.951784	0.952369	0.967126	0.962232	0.957152	0.957854	0.958269	0.943567	0	0.94094	0.96227	0.948527	0.966407	0.975672	0.976813	0.94426	0.956265	0.971419	0.948258	0.938741	0.943204	0.955371	0.952235	0.948968	0.948181	0.960655	0.96811	0.973293	0.973134	0.966845	0.958013	0.969523	0.973464	0.973123	0.962492	0.972363	0.977115	0.969755
ZC10	2334.74	170.836	0.986544	1913.3	0.582311	6.34825	0.952664	ZC			ZC10	0.937747	0.934852	0.959298	0.94654	0.955291	0.946595	0.955651	0.940559	0.94094	0	0.954671	0.942249	0.956806	0.971074	0.97082	0.940174	0.94634	0.95549	0.95082	0.941704	0.931087	0.961389	0.942133	0.945298	0.944062	0.942571	0.955986	0.964311	0.970084	0.960902	0.954779	0.964779	0.971367	0.970619	0.963898	0.970062	0.969755	0.965713
ZC11	1783.77	131.949	0.990563	1517.3	0.594015	6.27708	0.959281	ZC			ZC11	0.960032	0.934763	0.932082	0.957989	0.961763	0.949985	0.961868	0.963	0.96227	0.954671	0	0.955556	0.961682	0.960982	0.954582	0.958743	0.946629	0.95372	0.953656	0.939118	0.948266	0.938253	0.941595	0.958322	0.930641	0.928019	0.971144	0.945263	0.961429	0.923693	0.940208	0.970845	0.974005	0.980164	0.975837	0.978668	0.983875	0.982172
ZC12	2208.28	143.764	0.988521	1914.5	0.491347	5.35703	0.830844	ZC			ZC12	0.940888	0.951738	0.968371	0.959124	0.955882	0.961206	0.960011	0.951276	0.948527	0.942249	0.955556	0	0.960104	0.973337	0.976934	0.952853	0.958841	0.962665	0.958065	0.950295	0.938627	0.961836	0.946882	0.951793	0.952718	0.948845	0.966353	0.971106	0.966729	0.969086	0.959636	0.97243	0.975433	0.976978	0.974672	0.976197	0.978479	0.975872
ZC13	1544.93	133.895	0.991371	1283.5	0.472149	4.8753	0.877996	ZC			ZC13	0.96131	0.951911	0.953601	0.961661	0.95628	0.933226	0.947486	0.970881	0.966407	0.956806	0.961682	0.960104	0	0.969042	0.970091	0.94611	0.95362	0.963138	0.958461	0.946849	0.957089	0.962623	0.955993	0.962332	0.968992	0.962495	0.961769	0.951242	0.966089	0.954178	0.953346	0.973693	0.97585	0.976879	0.967939	0.967823	0.975898	0.974321
FN01	1708.56	126.638	0.99285	1572.2	0.594434	6.31203	0.954661	FN			FN01	0.967809	0.968767	0.94201	0.944663	0.966419	0.958884	0.965965	0.974739	0.975672	0.971074	0.960982	0.973337	0.969042	0	0.943918	0.953497	0.956182	0.970673	0.960471	0.959979	0.967665	0.953112	0.966525	0.969896	0.974649	0.963544	0.978015	0.955429	0.950722	0.960412	0.964227	0.973885	0.97326	0.973351	0.972629	0.975225	0.977053	0.975621
FN02	1255.78	131.214	0.993792	1086.2	0.612969	6.18182	0.95453	FN			FN02	0.975323	0.971154	0.922531	0.964407	0.953159	0.940122	0.975521	0.975857	0.976813	0.97082	0.954582	0.976934	0.970091	0.943918	0	0.958042	0.963097	0.960042	0.977453	0.960048	0.970384	0.942772	0.965913	0.976	0.974625	0.966198	0.970882	0.933673	0.9423	0.932068	0.949845	0.975834	0.972006	0.972138	0.97806	0.978022	0.982962	0.980249
FN03	1468.86	172.072	0.992232	1138.9	0.654731	6.64773	0.976317	FN			FN03	0.934959	0.955114	0.941423	0.932924	0.94435	0.947403	0.948881	0.959846	0.94426	0.940174	0.958743	0.952853	0.94611	0.953497	0.958042	0	0.94004	0.947179	0.925025	0.927032	0.935305	0.947454	0.950884	0.949393	0.958973	0.948841	0.957573	0.952498	0.936402	0.951582	0.951084	0.967938	0.965739	0.960253	0.958222	0.953506	0.956036	0.96022
FN04	1690.31	137.208	0.992126	1487.2	0.540973	5.70096	0.888366	FN			FN04	0.96236	0.949651	0.94395	0.9462	0.936609	0.949435	0.952352	0.965448	0.956265	0.94634	0.946629	0.958841	0.95362	0.956182	0.963097	0.94004	0	0.948819	0.945513	0.943235	0.946873	0.9442	0.954398	0.959781	0.956244	0.939137	0.971695	0.951559	0.965665	0.939824	0.94987	0.971014	0.96269	0.965893	0.965559	0.964895	0.977054	0.965542
FN05	1054.82	101.871	0.994952	912.6	0.423269	4.16235	0.850844	FN			FN05	0.965582	0.956582	0.957558	0.958809	0.948694	0.973208	0.973592	0.97518	0.971419	0.95549	0.95372	0.962665	0.963138	0.970673	0.960042	0.947179	0.948819	0	0.971564	0.960383	0.95766	0.962121	0.954641	0.958678	0.95691	0.936368	0.965934	0.955665	0.964142	0.942131	0.925625	0.971252	0.976744	0.976499	0.976667	0.97305	0.975964	0.974514
FN06	2547.08	175.016	0.986207	2143	0.665675	7.36596	0.977217	FN			FN06	0.959742	0.951581	0.950105	0.952182	0.962631	0.955115	0.952321	0.954605	0.948258	0.95082	0.953656	0.958065	0.958461	0.960471	0.977453	0.925025	0.945513	0.971564	0	0.928571	0.949622	0.938786	0.95796	0.956856	0.961416	0.95691	0.962984	0.962471	0.965386	0.961702	0.965924	0.974118	0.971617	0.973801	0.958776	0.961592	0.972564	0.971583
FN07	2911.43	243.476	0.983337	2381	0.659739	7.40049	0.978823	FN			FN07	0.941466	0.935561	0.948484	0.949934	0.952543	0.937455	0.941048	0.94316	0.938741	0.941704	0.939118	0.950295	0.946849	0.959979	0.960048	0.927032	0.943235	0.960383	0.928571	0	0.921242	0.930479	0.926395	0.941537	0.941675	0.938457	0.958673	0.953306	0.961432	0.947499	0.949408	0.965258	0.967129	0.96952	0.956983	0.962681	0.968726	0.961044
FN08	2663.41	199.837	0.986361	2321.7	0.632112	7.06761	0.962926	FN			FN08	0.928555	0.935879	0.9687	0.956201	0.956336	0.946528	0.943479	0.935082	0.943204	0.931087	0.948266	0.938627	0.957089	0.967665	0.970384	0.935305	0.946873	0.95766	0.949622	0.921242	0	0.954061	0.918972	0.924575	0.933229	0.930942	0.953469	0.958478	0.964017	0.956184	0.955013	0.957615	0.964877	0.967332	0.955227	0.972732	0.971362	0.956389
FN09	2480.38	156.673	0.987009	2107.7	0.679785	7.5058	0.97682	FN			FN09	0.96192	0.949465	0.920824	0.959722	0.962361	0.921655	0.953897	0.96554	0.955371	0.961389	0.938253	0.961836	0.962623	0.953112	0.942772	0.947454	0.9442	0.962121	0.938786	0.930479	0.954061	0	0.941012	0.961338	0.960611	0.948766	0.968983	0.920989	0.935582	0.927428	0.957491	0.977354	0.971476	0.969709	0.96167	0.968559	0.976993	0.970152
FN10	2395.65	172.641	0.987446	2043.4	0.647782	7.12346	0.974336	FN			FN10	0.933477	0.912002	0.957507	0.956914	0.952952	0.949821	0.931687	0.945503	0.952235	0.942133	0.941595	0.946882	0.955993	0.966525	0.965913	0.950884	0.954398	0.954641	0.95796	0.926395	0.918972	0.941012	0	0.925419	0.918264	0.90297	0.957709	0.947712	0.960984	0.941397	0.958333	0.951226	0.96454	0.963078	0.958199	0.979399	0.967556	0.95404
FN11	2733.03	193.533	0.98766	2480.2	0.693961	7.82527	0.983206	FN			FN11	0.931087	0.938249	0.970705	0.95261	0.953031	0.951643	0.948538	0.943804	0.948968	0.945298	0.958322	0.951793	0.962332	0.969896	0.976	0.949393	0.959781	0.958678	0.956856	0.941537	0.924575	0.961338	0.925419	0	0.921658	0.939831	0.952607	0.95725	0.959626	0.96305	0.954892	0.964521	0.96727	0.965883	0.963371	0.973427	0.974441	0.962977
FN12	2039.19	136.325	0.989723	1767.7	0.579057	6.24665	0.949685	FN			FN12	0.950692	0.916203	0.968168	0.95378	0.949832	0.954807	0.948247	0.947318	0.948181	0.944062	0.930641	0.952718	0.968992	0.974649	0.974625	0.958973	0.956244	0.95691	0.961416	0.941675	0.933229	0.960611	0.918264	0.921658	0	0.913448	0.967405	0.962589	0.975814	0.953247	0.954545	0.965537	0.971688	0.97691	0.970814	0.979777	0.982185	0.974855
FN13	1460.06	115.521	0.992548	1261.7	0.554303	5.70993	0.936858	FN			FN13	0.948231	0.912806	0.957198	0.941691	0.944917	0.95836	0.952198	0.953607	0.960655	0.942571	0.928019	0.948845	0.962495	0.963544	0.966198	0.948841	0.939137	0.936368	0.95691	0.938457	0.930942	0.948766	0.90297	0.939831	0.913448	0	0.960287	0.942911	0.961778	0.939798	0.943324	0.960079	0.964178	0.971533	0.96565	0.970916	0.975279	0.965892
FN14	1709.44	137.065	0.990889	1480.6	0.574719	6.05289	0.94759	FN			FN14	0.961477	0.96228	0.966405	0.972751	0.96753	0.961119	0.961939	0.960977	0.96811	0.955986	0.971144	0.966353	0.961769	0.978015	0.970882	0.957573	0.971695	0.965934	0.962984	0.958673	0.953469	0.968983	0.957709	0.952607	0.967405	0.960287	0	0.946118	0.967823	0.963993	0.946568	0.970036	0.980594	0.974902	0.972008	0.975133	0.978201	0.968466
FN15	1085.48	111.688	0.995756	994.5	0.57399	5.71568	0.944437	FN			FN15	0.966484	0.964072	0.911356	0.960614	0.955823	0.929503	0.959431	0.973469	0.973293	0.964311	0.945263	0.971106	0.951242	0.955429	0.933673	0.952498	0.951559	0.955665	0.962471	0.953306	0.958478	0.920989	0.947712	0.95725	0.962589	0.942911	0.946118	0	0.930388	0.921859	0.933884	0.974657	0.972112	0.967692	0.971912	0.969901	0.979134	0.974277
FN16	1663.35	130.846	0.991428	1413	0.490923	5.13728	0.867708	FN			FN16	0.957418	0.970433	0.935634	0.962837	0.962164	0.939908	0.966606	0.976697	0.973134	0.970084	0.961429	0.966729	0.966089	0.950722	0.9423	0.936402	0.965665	0.964142	0.965386	0.961432	0.964017	0.935582	0.960984	0.959626	0.975814	0.961778	0.967823	0.930388	0	0.942474	0.946372	0.975595	0.978484	0.973424	0.976704	0.976839	0.978235	0.978759
FN17	1311.16	118.114	0.992914	1058	0.551214	5.5381	0.938104	FN			FN17	0.965725	0.951939	0.906977	0.952437	0.94709	0.93584	0.95903	0.974965	0.966845	0.960902	0.923693	0.969086	0.954178	0.960412	0.932068	0.951582	0.939824	0.942131	0.961702	0.947499	0.956184	0.927428	0.941397	0.96305	0.953247	0.939798	0.963993	0.921859	0.942474	0	0.934444	0.961417	0.96404	0.972322	0.966432	0.974051	0.976525	0.973245
FN18	1029.27	104.125	0.99517	920.8	0.540433	5.32146	0.924962	FN			FN18	0.960711	0.950532	0.938156	0.958838	0.938082	0.953251	0.962989	0.965597	0.958013	0.954779	0.940208	0.959636	0.953346	0.964227	0.949845	0.951084	0.94987	0.925625	0.965924	0.949408	0.955013	0.957491	0.958333	0.954892	0.954545	0.943324	0.946568	0.933884	0.946372	0.934444	0	0.968185	0.978558	0.975591	0.972591	0.974587	0.977475	0.974701
FA01	2042.05	159.089	0.992083	1916.1	0.586206	6.39196	0.946383	FA			FA01	0.966187	0.957612	0.976965	0.972567	0.967364	0.968179	0.963237	0.969464	0.969523	0.964779	0.970845	0.97243	0.973693	0.973885	0.975834	0.967938	0.971014	0.971252	0.974118	0.965258	0.957615	0.977354	0.951226	0.964521	0.965537	0.960079	0.970036	0.974657	0.975595	0.961417	0.968185	0	0.94701	0.961489	0.946055	0.978229	0.971128	0.957849
FA02	3101.63	200.208	0.987269	2884	0.660284	7.58921	0.972213	FA			FA02	0.969282	0.971346	0.976839	0.975726	0.964637	0.970453	0.969793	0.975088	0.973464	0.971367	0.974005	0.975433	0.97585	0.97326	0.972006	0.965739	0.96269	0.976744	0.971617	0.967129	0.964877	0.971476	0.96454	0.96727	0.971688	0.964178	0.980594	0.972112	0.978484	0.96404	0.978558	0.94701	0	0.959358	0.934717	0.974576	0.969103	0.961398
FA03	3050.64	219.47	0.991284	2961	0.693705	7.99972	0.98102	FA			FA03	0.972983	0.969586	0.97822	0.971881	0.965418	0.961403	0.960895	0.978681	0.973123	0.970619	0.980164	0.976978	0.976879	0.973351	0.972138	0.960253	0.965893	0.976499	0.973801	0.96952	0.967332	0.969709	0.963078	0.965883	0.97691	0.971533	0.974902	0.967692	0.973424	0.972322	0.975591	0.961489	0.959358	0	0.942889	0.970714	0.96888	0.946565
FA04	3168.83	198.116	0.984067	2772.8	0.662651	7.57882	0.973964	FA			FA04	0.959533	0.95602	0.972737	0.970862	0.967904	0.955285	0.952642	0.968559	0.962492	0.963898	0.975837	0.974672	0.967939	0.972629	0.97806	0.958222	0.965559	0.976667	0.958776	0.956983	0.955227	0.96167	0.958199	0.963371	0.970814	0.96565	0.972008	0.971912	0.976704	0.966432	0.972591	0.946055	0.934717	0.942889	0	0.96647	0.961831	0.939239
FA05	1715.04	160.796	0.99334	1607.8	0.544504	5.79944	0.914141	FA			FA05	0.975928	0.9738	0.973999	0.974083	0.96958	0.97004	0.973834	0.975374	0.972363	0.970062	0.978668	0.976197	0.967823	0.975225	0.978022	0.953506	0.964895	0.97305	0.961592	0.962681	0.972732	0.968559	0.979399	0.973427	0.979777	0.970916	0.975133	0.969901	0.976839	0.974051	0.974587	0.978229	0.974576	0.970714	0.96647	0	0.967232	0.974092
FA06	3146.04	255.031	0.987903	2972.3	0.699903	8.07503	0.984296	FA			FA06	0.970622	0.970219	0.981202	0.976228	0.975755	0.97144	0.967809	0.976447	0.977115	0.969755	0.983875	0.978479	0.975898	0.977053	0.982962	0.956036	0.977054	0.975964	0.972564	0.968726	0.971362	0.976993	0.967556	0.974441	0.982185	0.975279	0.978201	0.979134	0.978235	0.976525	0.977475	0.971128	0.969103	0.96888	0.961831	0.967232	0	0.96556
FA07	2925.04	212.142	0.991236	2827	0.703136	8.06149	0.985375	FA			FA07	0.964328	0.963335	0.976571	0.976196	0.968619	0.966476	0.949598	0.969874	0.969755	0.965713	0.982172	0.975872	0.974321	0.975621	0.980249	0.96022	0.965542	0.974514	0.971583	0.961044	0.956389	0.970152	0.95404	0.962977	0.974855	0.965892	0.968466	0.974277	0.978759	0.973245	0.974701	0.957849	0.961398	0.946565	0.939239	0.974092	0.96556	0
FA08	2769.11	171.733	0.985972	2383.6	0.675329	7.57646	0.978177	FA			FA08	0.959365	0.945535	0.974327	0.972767	0.968819	0.957932	0.953356	0.958626	0.957687	0.958576	0.968271	0.969936	0.967715	0.972868	0.973808	0.962746	0.965389	0.962975	0.967337	0.953612	0.94321	0.958787	0.930389	0.957978	0.954625	0.943658	0.965618	0.966474	0.976531	0.962594	0.969697	0.927594	0.936604	0.953933	0.923542	0.972237	0.961039	0.944658
FA09	2687.39	218.892	0.985924	2279.8	0.624822	6.96968	0.941889	FA			FA09	0.958111	0.964202	0.975381	0.96354	0.963387	0.959547	0.953602	0.963345	0.966762	0.959742	0.981178	0.966314	0.967555	0.967656	0.977885	0.941231	0.964031	0.976923	0.954707	0.956443	0.951153	0.967256	0.960259	0.959215	0.969258	0.957635	0.965404	0.968534	0.972649	0.97409	0.97025	0.965747	0.946658	0.945316	0.931501	0.953958	0.951229	0.945545
FA10	2431.64	180.999	0.987764	2150.4	0.624611	6.91469	0.960092	FA			FA10	0.973373	0.967057	0.978187	0.974905	0.972981	0.968734	0.962217	0.975221	0.977865	0.96871	0.980877	0.977727	0.96875	0.978447	0.97965	0.968334	0.977904	0.97355	0.976851	0.967824	0.966402	0.976468	0.961988	0.965881	0.976059	0.967288	0.952007	0.968522	0.977312	0.970023	0.969288	0.967478	0.971128	0.963061	0.960893	0.976053	0.967703	0.958746
FA11	2378.68	177.134	0.988259	2089.9	0.685769	7.56349	0.981552	FA			FA11	0.955957	0.956286	0.969331	0.961517	0.965228	0.957538	0.953967	0.958553	0.959368	0.952505	0.974773	0.962162	0.960784	0.962901	0.978628	0.939661	0.966121	0.971039	0.947839	0.945274	0.954126	0.961794	0.958812	0.960452	0.969769	0.964363	0.956774	0.955264	0.968851	0.965562	0.963253	0.966889	0.968316	0.96216	0.944204	0.941864	0.959188	0.958245
FA12	2340.48	166.129	0.991735	2206.1	0.605139	6.72145	0.927196	FA			FA12	0.952109	0.961261	0.972667	0.964141	0.965547	0.963832	0.960949	0.954869	0.955408	0.957857	0.970858	0.956467	0.968917	0.952632	0.971901	0.946074	0.965537	0.975634	0.956092	0.952018	0.943105	0.967858	0.954367	0.949854	0.961609	0.961296	0.961116	0.969375	0.966705	0.967218	0.961958	0.961393	0.96596	0.966793	0.960711	0.960656	0.970916	0.959247
FA13	3690.51	254.141	0.98324	3404.7	0.668052	7.83847	0.973756	FA			FA13	0.95685	0.963991	0.981719	0.973572	0.972084	0.967002	0.968744	0.966148	0.973039	0.966135	0.977745	0.972233	0.973966	0.978706	0.977273	0.963545	0.978098	0.979196	0.973284	0.960593	0.958303	0.977547	0.961451	0.960522	0.972035	0.967721	0.967075	0.979138	0.970664	0.973957	0.973056	0.959945	0.957676	0.967428	0.950942	0.978806	0.966764	0.965334
FA14	2196.37	143.103	0.989419	1952.5	0.617649	6.75157	0.95382	FA			FA14	0.945379	0.958837	0.968073	0.971494	0.970107	0.959098	0.958984	0.960182	0.958552	0.954471	0.973425	0.960335	0.96887	0.960012	0.975949	0.947585	0.966163	0.975478	0.950866	0.950896	0.948203	0.965367	0.957158	0.957803	0.965094	0.963973	0.962659	0.967913	0.968082	0.975198	0.967974	0.964738	0.969755	0.967082	0.946932	0.966364	0.971429	0.954545
FA15	3112.57	226.348	0.985126	2780	0.68142	7.79602	0.977833	FA			FA15	0.954921	0.959788	0.975216	0.972222	0.974492	0.964026	0.964193	0.962412	0.965134	0.962268	0.979379	0.970787	0.971263	0.968676	0.982479	0.948773	0.975889	0.982162	0.957893	0.952953	0.956948	0.973398	0.965957	0.960291	0.973519	0.973711	0.963724	0.978741	0.973343	0.978197	0.974472	0.969843	0.973017	0.970525	0.951242	0.961548	0.960317	0.961439
FA16	2576.77	183.972	0.987188	2261.3	0.660902	7.36438	0.974991	FA			FA16	0.960385	0.950745	0.963943	0.967913	0.969601	0.960252	0.9517	0.965955	0.969246	0.962547	0.970975	0.968356	0.968467	0.957267	0.970751	0.959828	0.97226	0.973701	0.965493	0.952088	0.957753	0.960602	0.946237	0.956646	0.966102	0.955694	0.960501	0.963282	0.962184	0.966112	0.965942	0.954317	0.964214	0.961776	0.938728	0.972267	0.962609	0.962426
FA17	2957.07	181.531	0.985901	2674.2	0.621111	7.07126	0.94077	FA			FA17	0.971307	0.968053	0.975079	0.964925	0.97148	0.965713	0.965669	0.973254	0.966616	0.96257	0.977129	0.969663	0.967834	0.957338	0.979531	0.945604	0.966946	0.983084	0.955835	0.959314	0.968924	0.967513	0.974127	0.973684	0.979927	0.976468	0.976761	0.980679	0.972146	0.97591	0.978927	0.977157	0.971371	0.968477	0.958881	0.960851	0.968858	0.972486
FA18	3115.98	215.448	0.987007	2894.3	0.710936	8.17504	0.987341	FA			FA18	0.956565	0.965068	0.978055	0.971403	0.963008	0.958597	0.958723	0.965582	0.967323	0.960095	0.978634	0.973774	0.966823	0.971711	0.979764	0.955981	0.97329	0.979323	0.96514	0.961912	0.956278	0.977682	0.965964	0.958382	0.973829	0.972023	0.966958	0.973052	0.975645	0.97526	0.973176	0.961763	0.962183	0.955397	0.94681	0.967371	0.955777	0.947184
FB01	2487.55	182.613	0.987652	2188	0.671086	7.44596	0.979924	FB			FB01	0.958485	0.952901	0.96988	0.970217	0.963386	0.955364	0.947368	0.961563	0.957677	0.957814	0.971682	0.975883	0.967962	0.968315	0.968319	0.961419	0.966368	0.976951	0.965047	0.956552	0.954809	0.964595	0.950973	0.962364	0.968847	0.961873	0.970654	0.969335	0.969628	0.959884	0.969079	0.878647	0.947904	0.945228	0.931628	0.971026	0.96095	0.943464
FB02	3004.04	196.493	0.992238	2927.1	0.707604	8.14824	0.98182	FB			FB02	0.956087	0.95247	0.975269	0.965611	0.966876	0.963504	0.95973	0.964876	0.960033	0.964446	0.966946	0.968544	0.969423	0.955787	0.970837	0.954289	0.959285	0.975733	0.962241	0.951481	0.948677	0.96355	0.953898	0.956697	0.960459	0.957214	0.976836	0.973065	0.968802	0.964304	0.975364	0.948579	0.883609	0.961965	0.939371	0.968842	0.963796	0.956151
FB03	2161.47	155.489	0.988851	1861.9	0.611465	6.64206	0.967963	FB			FB03	0.962384	0.942743	0.965191	0.964444	0.964019	0.961313	0.960377	0.963313	0.959091	0.948223	0.957829	0.966612	0.964675	0.961911	0.963041	0.96295	0.958593	0.965956	0.969713	0.951524	0.949319	0.96494	0.945312	0.957273	0.952972	0.945854	0.972308	0.973713	0.973493	0.949239	0.964763	0.949847	0.939883	0.969632	0.948636	0.975704	0.969639	0.960266
FB04	2036.22	138.245	0.98949	1724.8	0.615615	6.6192	0.946768	FB			FB04	0.950115	0.954335	0.964314	0.957651	0.959716	0.948982	0.947279	0.959028	0.948103	0.946377	0.957166	0.956286	0.9578	0.956508	0.966313	0.941003	0.96098	0.965531	0.953324	0.944819	0.945502	0.950438	0.951617	0.949477	0.960877	0.956764	0.954501	0.949538	0.955971	0.958333	0.952082	0.959178	0.970476	0.938743	0.94072	0.965239	0.969045	0.948594
FB05	2136.82	152.418	0.989879	1897.3	0.660769	7.19559	0.97859	FB			FB05	0.954568	0.953178	0.97214	0.964474	0.964389	0.956395	0.949487	0.962632	0.958886	0.961359	0.97057	0.965499	0.955834	0.970291	0.973457	0.95187	0.968225	0.970166	0.96304	0.955276	0.94577	0.96871	0.946905	0.958839	0.961418	0.94995	0.9631	0.965913	0.971187	0.962465	0.968955	0.927483	0.928861	0.945652	0.879211	0.973824	0.960129	0.947086
FB06	1336.88	150.292	0.99348	1163.1	0.543916	5.5391	0.903506	FB			FB06	0.960352	0.964116	0.966344	0.967013	0.963333	0.96017	0.964145	0.96754	0.963554	0.955479	0.976861	0.968046	0.957492	0.965072	0.975744	0.9338	0.964258	0.970971	0.951954	0.954436	0.963129	0.964286	0.968479	0.965576	0.976165	0.9625	0.966222	0.965717	0.961224	0.968441	0.967278	0.967274	0.973166	0.972243	0.954921	0.867326	0.962655	0.967541
FB07	1137.29	97.0499	0.99491	976.2	0.618585	6.14316	0.954409	FB			FB07	0.947303	0.956199	0.965575	0.954147	0.963426	0.958994	0.955198	0.957085	0.95177	0.95359	0.964642	0.95502	0.961468	0.935162	0.975296	0.914622	0.951674	0.964989	0.944652	0.940389	0.9456	0.954576	0.958946	0.952955	0.963534	0.951379	0.961716	0.960589	0.960262	0.964742	0.963823	0.966465	0.963978	0.969444	0.952567	0.950893	0.969721	0.9579
FB08	1269.93	100.376	0.99422	1123.1	0.528456	5.35497	0.896805	FB			FB08	0.965832	0.950665	0.950079	0.964715	0.96854	0.953928	0.961039	0.971522	0.961842	0.958276	0.957489	0.969132	0.958315	0.961894	0.952087	0.950256	0.955965	0.966344	0.964229	0.948952	0.960921	0.94251	0.96347	0.968249	0.969351	0.955185	0.962121	0.959626	0.961618	0.947907	0.957889	0.968357	0.974814	0.973075	0.954851	0.969307	0.973082	0.951103
FB09	2723.08	178.571	0.984442	2204.1	0.646918	7.1846	0.967462	FB			FB09	0.953979	0.934644	0.954132	0.956486	0.962726	0.937375	0.94662	0.954154	0.952276	0.9393	0.937571	0.950595	0.950869	0.968512	0.963056	0.94441	0.952583	0.957362	0.948464	0.935107	0.938904	0.932312	0.946086	0.947015	0.949514	0.946747	0.950439	0.940711	0.962145	0.949131	0.942379	0.964178	0.973801	0.965476	0.959783	0.96843	0.972453	0.968967
FB10	3104.36	204.552	0.983385	2690.4	0.64611	7.36151	0.974394	FB			FB10	0.936518	0.930927	0.962434	0.960567	0.950717	0.937908	0.942915	0.950286	0.950656	0.941122	0.957701	0.950775	0.951877	0.970034	0.961475	0.946251	0.95256	0.96185	0.965354	0.930609	0.934968	0.946488	0.939401	0.945996	0.947082	0.946848	0.956435	0.956892	0.95999	0.951309	0.957061	0.965572	0.967466	0.966123	0.960945	0.973898	0.972712	0.963325
FB11	1746.86	120.527	0.991191	1510.8	0.600629	6.34326	0.950671	FB			FB11	0.954362	0.942707	0.94695	0.964403	0.968807	0.945487	0.953718	0.959276	0.954827	0.941231	0.946041	0.957674	0.956114	0.961927	0.964043	0.951587	0.949438	0.966567	0.938232	0.936047	0.949601	0.934969	0.953584	0.959051	0.956688	0.950209	0.957053	0.951281	0.960946	0.952675	0.954097	0.96891	0.974678	0.970724	0.958313	0.964643	0.975218	0.9693
FB12	2473.05	190.784	0.988084	2220.1	0.637919	7.09137	0.96488	FB			FB12	0.951741	0.93816	0.973099	0.968399	0.96414	0.958333	0.9465	0.953162	0.959863	0.957172	0.969798	0.970354	0.961035	0.976788	0.978348	0.956088	0.959528	0.958625	0.962192	0.950196	0.940763	0.963221	0.925823	0.951138	0.955451	0.941463	0.960933	0.967482	0.97414	0.957399	0.964133	0.955707	0.961381	0.957284	0.941589	0.972245	0.962933	0.953932
FB13	1770.03	139.016	0.990425	1438.4	0.63436	6.65456	0.969339	FB			FB13	0.943861	0.943931	0.955143	0.940567	0.954666	0.950939	0.943606	0.954733	0.936118	0.937101	0.962858	0.947815	0.95523	0.947092	0.974328	0.919579	0.936155	0.964064	0.927838	0.928002	0.943769	0.944012	0.948733	0.948429	0.966074	0.953235	0.959986	0.966268	0.954074	0.959106	0.957174	0.971358	0.971517	0.965834	0.947329	0.956222	0.96803	0.961182
FB14	2588.61	158.054	0.988814	2383.1	0.640121	7.18127	0.963781	FB			FB14	0.968777	0.949709	0.959009	0.959257	0.963097	0.961593	0.964689	0.967808	0.964986	0.965841	0.947964	0.964003	0.970028	0.960784	0.952538	0.957854	0.951996	0.961019	0.961167	0.951759	0.956098	0.949544	0.955462	0.966138	0.957239	0.954532	0.97949	0.962362	0.972651	0.933313	0.966181	0.964191	0.952674	0.968034	0.958896	0.975922	0.976318	0.969631
FB15	3705.87	235.128	0.979102	3111.5	0.674501	7.82648	0.980243	FB			FB15	0.946957	0.948646	0.974136	0.965936	0.959953	0.955924	0.955388	0.962563	0.964715	0.955556	0.970209	0.963442	0.960858	0.964341	0.97071	0.948743	0.960126	0.967238	0.962868	0.941939	0.943052	0.962073	0.952112	0.950859	0.957225	0.957452	0.964286	0.967427	0.965706	0.968325	0.965359	0.957816	0.959035	0.95772	0.950898	0.969486	0.968496	0.951954
FB16	2188.57	167.168	0.989088	1947.3	0.579723	6.33477	0.948475	FB			FB16	0.958184	0.94848	0.974424	0.969429	0.96528	0.957303	0.957721	0.963305	0.963241	0.957154	0.96452	0.9687	0.965934	0.972174	0.971409	0.960174	0.960926	0.971388	0.96849	0.958162	0.949165	0.965412	0.946914	0.957661	0.957648	0.954649	0.972007	0.971171	0.979375	0.967764	0.969837	0.961466	0.955076	0.966674	0.954776	0.97147	0.973777	0.954436
FB17	2565.41	175.821	0.99061	2435.4	0.641338	7.21501	0.948399	FB			FB17	0.969024	0.960695	0.969197	0.969904	0.971662	0.953418	0.964027	0.963622	0.964087	0.962679	0.973149	0.968735	0.966611	0.966778	0.967175	0.958005	0.964634	0.979853	0.958647	0.955818	0.965329	0.966256	0.968549	0.96943	0.972399	0.970736	0.973808	0.968092	0.970991	0.973117	0.969094	0.973311	0.974081	0.966679	0.96314	0.967238	0.97629	0.965599
FB18	2422.88	156.909	0.988513	2160.3	0.677672	7.50658	0.981492	FB			FB18	0.96405	0.939732	0.97332	0.968232	0.965426	0.96448	0.946862	0.964386	0.963457	0.962727	0.96	0.969965	0.967906	0.967127	0.969245	0.962264	0.968344	0.966319	0.965226	0.956411	0.958062	0.96452	0.939432	0.958324	0.950654	0.945421	0.967715	0.969291	0.971676	0.955657	0.965241	0.93657	0.94749	0.962955	0.929207	0.979104	0.969429	0.955839
[truncated: 36 more columns]

## Sheet: figure3
figure3A							figure3B							figure3C							figure3E
ID	ZC	FN	FA	FB			ID	ZC	FN	FA	FB			#ID	ZC	FN	FA	FB			Prevotella relative abundance (%)						Megamonas relative abundance (%)						Bifidobacterium relative abundance (%)
Firmicutes	0.690811	0.630357	0.523441	0.630565			Megamonas	0.182324	0.142233	0.0415492	0.101228			Actinomyces	69.9231	84.5556	9.33333	24.3889			ZC	FN	FA	FB			ZC	FN	FA	FB			ZC	FN	FA	FB
Bacteroidetes	0.172962	0.185869	0.32401	0.214853			Prevotella	0.0643799	0.0889703	0.177823	0.104917			Rothia	26.6923	58.5	7.5	76.9444			2.39845	0.069775	41.6822	3.67508			26.3285	0.08191	11.3663	5.50609			0.928811	2.73185	0.209433	0.781873
Proteobacteria	0.0447419	0.099552	0.05637	0.105758			Bacteroides	0.0998746	0.0790918	0.0964347	0.0839764			Catenibacterium	118.846	41.8333	321.611	715.167			3.99405	0.096038	32.4196	5.36264			26.8599	2.7055	4.88672	19.4971			0.640217	5.90459	0.063523	1.69076
Actinobacteria	0.0810835	0.0669822	0.0572083	0.0343707			Faecalibacterium	0.064133	0.0251071	0.0687884	0.0709419			Atopobium	5.30769	13.1111	0.166667	3.94444			0.064743	0.048417	44.7015	12.6244			0.112349	0.954376	0.770685	21.566			13.8351	0.667598	0.106428	0.195656
Verrucomicrobia	0.00519053	0.0021633	0.0280435	0.00463328			Roseburia	0.028995	0.054113	0.0559331	0.0555328			[Ruminococcus]	1215.77	1160	434.833	1238			0.389856	4.84019	30.7454	1.91001			9.55488	6.40212	0.131496	0.119063			0.067028	1.63843	0.371202	0.080211
Fusobacteria	0.00050858	0.0113085	0.00191504	0.0047924			Shigella	0.0191892	0.0464038	0.0317088	0.0357428			Polynucleobacter	37.4615	14.6111	10	23.9444			15.3028	0.743383	0.124266	3.87295			36.0144	64.4222	0.137884	19.4496			3.7597	0.107425	1.19329	0.118904
Tenericutes	2.057e-05	2.452e-05	0.00219514	0.00012771			Bifidobacterium	0.0496498	0.0474525	0.0195205	0.0101199			Butyricimonas	1.92308	11	205.889	37.8889			6.70425	0.074569	3.18195	0.10645			0.065102	6.04931	0.458109	9.04986			7.81881	2.9659	0.367148	0.320699
Cyanobacteria	0.00020244	0.00027527	0.00081458	0.00024609			Dialister	0.0666772	0.0077613	0.0249632	0.0203125			Blautia	3036.08	1912	954.778	2623.44			4.54741	0.064637	37.0553	0.035308			0.133286	2.27691	0.032081	6.00915			3.68759	2.54668	0.056613	1.26586
TM7	0.00044368	0.00044258	6.787e-05	0.00039199			Blautia	0.0368005	0.0251234	0.0141568	0.0350633			Bifidobacterium	4066.38	3605.89	1381.94	698.056			0.105074	2.79982	22.4272	0.0698			24.1102	30.9882	9.7798	7.00137			14.4039	0.699241	0.01997	0.171078
Synergistetes	0.00012471	0.00017787	0.00029011	0.00010105			Collinsella	0.0276594	0.0150253	0.0279146	0.0171002			Streptococcus	404.692	2771.44	250.278	1492.17			0.050099	0.976225	12.5901	0.658			6.32384	0.129911	0.932644	2.4489			0.425037	0.172794	0.719669	0.629391
Others	0.0039113	0.00284773	0.00564479	0.00416059			Coprococcus	0.0167106	0.0163467	0.0288068	0.0178605			Megamonas	13708.5	10325.8	2645.89	6978.06			0.099856	23.3913	42.483	1.0805			31.624	28.0646	0.045976	21.7332			1.07528	1.03633	4.95051	3.29212
							Gemmiger	0.0197537	0.00978944	0.0254921	0.0191759			Kaistobacter	0.923077	8.16667	6	3.77778			0.331719	15.0108	0.121132	0.083957			22.9151	10.6432	0.03803	10.1049			12.6167	1.74245	1.00863	3.56258
							Streptococcus	0.00520594	0.0390796	0.00393685	0.0181401			Rhodococcus	2.30769	2.83333	0.444444	0.722222			0.021845	4.44095	0.087221	23.7477			52.9208	47.5769	7.84314	1.63944			0.904652	2.20926	1.22277	0.044032
							Ruminococcaceae_Ruminococcus	0.0140152	0.0231529	0.0194872	0.00716865			Prevotella	0.384615	1.11111	4.16667	1.44444			8.75704	6.48106	7.90955	0.076624			0.058826	49.3144	13.817	12.0252			4.38198	0.168105	1.98047	0.494773
							Dorea	0.0184027	0.00857608	0.0098975	0.0216119			Lactobacillus	132.615	1461.67	1204.61	755.056				0.115899	0.117561	0.645241				0.052681	0.125859	23.6759				9.53535	0.410771	0.242933
							Others	0.286229	0.371773	0.353587	0.381108			Dorea	1389.15	673.722	658.222	1604				4.67568	9.11254	5.29534				0.050114	0.067004	16.3765				1.80245	4.78873	0.888589
														[Prevotella]	4.53846	274	868.278	1240.56				0.056242	11.3185	20.8632				5.07002	0.06222	30.0306				4.41904	4.00702	0.254734
														Parabacteroides	291.462	586.222	562.222	232.167				5.39833	0.082631	0.335051				5.65671	0.126122	8.11905				0.245143	0.084081	3.90326
														Alistipes	133.538	209.222	515.278	114.778				0.197271	23.9213	4.04759				6.58073	0.167348	19.8591				1.99018	0.498887	0.278412
														Subdoligranulum	111	54.7778	29.0556	35

## Sheet: figure4
Taxon	ZC01	ZC02	ZC03	ZC04	ZC05	ZC06	ZC07	ZC08	ZC09	ZC10	ZC11	ZC12	ZC13	FN01	FN02	FN03	FN04	FN05	FN06	FN07	FN08	FN09	FN10	FN11	FN12	FN13	FN14	FN15	FN16	FN17	FN18	FA01	FA02	FA03	FA04	FA05	FA06	FA07	FA08	FA09	FA10	FA11	FA12	FA13	FA14	FA15	FA16	FA17	FA18
Prevotella	2.39845	3.99405	0.064743	0.389856	15.3028	6.70425	45.4741	0.105074	0.050099	0.099856	0.331719	0.021845	8.75704	0.069775	0.096038	0.048417	4.84019	0.743383	0.074569	0.064637	2.79982	0.976225	23.3913	15.0108	4.44095	6.48106	0.115899	46.7568	0.056242	53.9833	0.197271	41.6822	32.4196	44.7015	30.7454	0.124266	3.18195	37.0553	22.4272	12.5901	42.483	0.121132	0.087221	7.90955	0.117561	9.11254	11.3185	0.082631	23.9213
Megamonas	26.3286	26.8599	0.112349	9.55488	36.0145	0.065102	0.133286	24.1102	6.32384	31.624	22.9151	52.9208	0.058826	0.08191	2.7055	0.954376	6.40212	64.4222	0.049311	2.27691	30.9882	0.129911	28.0646	10.6432	47.5769	49.3144	0.052681	0.050114	0.070016	5.65671	6.58073	11.3663	28.8867	0.770685	0.131496	0.137884	0.458109	0.032081	9.7798	0.932644	0.045976	0.03803	7.84314	13.817	0.125859	0.067004	0.06222	0.126122	0.167348
Bacteroides	1.47698	0.266978	28.8327	22.2642	8.14602	2.59368	1.74187	8.81602	41.4451	7.03987	0.682357	6.08712	0.44408	23.1168	0.384154	24.0987	15.3815	0.386731	40.7	9.77353	6.27744	1.62326	0.228698	5.36067	10.8536	0.245905	0.239701	1.42492	0.230708	0.195654	1.84321	0.532797	2.88949	9.573	3.44081	17.9981	4.32474	3.41945	0.961206	13.2688	0.292081	18.3233	23.989	2.43086	45.9123	4.80241	0.301421	11.609	9.51359
Faecalibacterium	10.0935	3.33922	0.058079	0.06566	0.199984	7.39043	18.025	8.78829	9.16496	9.87481	0.152616	6.43793	9.78246	0.056124	0.097302	0.817505	0.610587	0.030079	5.25347	3.49037	10.7131	0.519644	3.45923	5.98746	3.141	0.337598	7.90881	2.0146	0.440756	0.081714	0.233413	2.60702	0.524473	5.13423	9.66222	4.90765	1.73982	3.10807	12.043	6.0183	2.63549	13.7428	6.63044	5.68229	14.5402	20.361	4.84625	1.72946	7.90641
Roseburia	12.1583	1.92331	0.257069	1.6839	0.574621	2.37494	2.36648	4.07892	7.95287	0.650284	0.669744	2.81162	0.191474	10.4997	0.055601	14.6508	0.091797	0.040105	3.96175	3.30988	8.80128	3.07877	2.7287	19.6972	7.77464	1.13366	1.47903	0.182082	19.6974	0.020716	0.200283	2.55341	1.38448	4.46263	4.84481	0.394927	1.58105	2.37399	2.853	7.34764	1.25487	2.38461	28.8884	4.39437	3.73014	12.4258	4.46048	2.75438	12.5906
Shigella	5.1452	1.77853	4.53109	0.579996	8.01403	1.17	0.478263	0.077346	0.449278	0.479797	0.764341	0.573117	0.903156	13.7897	4.99779	0.401304	4.49804	1.68873	0.50875	0.151225	0.130125	12.4273	0.409043	0.06743	0.060708	0.343156	1.57254	6.21753	34.0633	2.15335	0.046683	23.3007	0.951218	0.823899	0.083555	24.843	1.00552	0.133985	0.085204	0.1217	0.252867	0.176064	1.07851	0.257585	0.128625	0.47313	0.192191	0.075383	3.09278
Bifidobacterium	0.928811	0.640217	13.8351	0.067028	3.7597	7.81881	3.68759	14.4039	0.425037	1.07528	12.6167	0.904652	4.38198	2.73185	9.90459	0.667598	1.63843	0.107425	2.9659	25.4668	0.699241	0.172794	1.03633	1.74245	2.20926	0.168105	9.53535	1.80245	4.41904	0.245143	19.9018	0.209433	0.063523	0.106428	0.371202	1.19329	0.367148	0.056613	0.01997	0.719669	4.95051	10.0863	1.22277	1.98047	0.410771	4.78873	8.00702	0.084081	0.498887
Dialister	4.12821	11.0099	0.022851	2.96974	2.35	23.2129	3.29296	0.588124	0.009697	0.052364	0.175319	0.02313	38.8461	0.010618	0.003791	6.00652	0.283735	1.75891	0.027663	2.95499	0.020019	0.042883	0.397282	0.142522	0.583329	0.051404	0.27131	0.713295	0.034434	0.008056	0.659579	0	0.201971	0.662422	17.441	0.006809	0.755797	0.081146	0.163751	0.004681	2.62467	1.48598	0.046965	13.2047	0.078835	0.035553	5.98695	0.010148	2.14237
Blautia	1.38734	3.22765	9.24498	4.06407	1.3119	2.9869	1.62949	1.24484	2.72153	6.05	5.65436	3.49525	4.82375	6.5619	4.69704	1.58007	4.73727	0.300791	4.97565	2.34033	2.21498	6.10582	1.16179	1.03443	1.42269	1.78385	0.433305	1.91771	1.91683	0.917273	1.12038	0.66851	1.08641	0.600033	1.22593	2.30317	0.931102	0.864298	0.84405	0.471588	0.377272	2.47757	0.930911	0.549103	1.99853	0.935321	2.80543	5.63778	0.775169
Collinsella	0	5.80578	0.026659	2.45404	0.337306	1.49	3.88882	0.868322	0.837145	0.591831	4.90515	0.75559	13.9983	0.018202	0.010109	1.88082	2.59117	0.497021	0.451019	5.27702	1.7288	0.018919	5.64428	0.884251	1.56786	1.24481	1.37367	0.023387	1.85485	1.97035	0.009035	3.56036	0.519586	0.354148	0.261622	0	1.35448	0.458568	0.276912	0.30191	2.09731	1.95079	0.003355	0.624682	0.096815	0.407494	13.9649	23.895	0.118407
Coprococcus	1.03462	1.56335	5.62696	2.08196	0.651948	1.33981	0.794491	3.36675	0.869467	0.713607	1.60562	1.6127	0.462536	5.32112	0.034119	1.21136	1.06123	0.090237	4.01588	0.851251	1.04815	5.26329	0.341087	0.662039	0.645357	1.49071	0.288431	1.48506	4.56252	0.528266	0.524049	0.544525	4.70071	1.71386	5.49818	1.7261	2.06397	0.328358	1.32199	2.61772	0.178494	6.94255	0.764857	2.32289	1.73022	2.31779	3.10685	12.5223	1.45088
Gemmiger	3.43307	2.59009	0.010473	0.024622	3.3704	2.21999	2.9911	0.652336	0.127673	1.25916	0.02901	3.37188	5.60003	0.042472	3.23245	0.046555	0.04868	0.034376	0.301882	1.77445	3.02575	0.013874	3.76764	1.56161	1.70511	1.19618	0.586082	0.07016	0.019513	0.136958	0.057224	0.095501	0.843717	1.02574	0.82185	0.932845	3.62187	7.75792	2.93154	0.312441	0.486802	1.86064	0.327077	1.29718	5.42716	3.62505	2.2178	11.4307	0.869895
Streptococcus	0.095526	0.308154	0.547463	2.7755	0.515959	0.718731	0.290094	0.077346	0.061412	0.121776	0.674789	0.345669	0.235305	2.00073	2.7788	0.296089	0.425603	2.01816	0.141921	0.787834	0.643473	3.98184	0.173811	3.18913	0.097661	0.74744	22.7307	9.91597	1.55298	0.31765	18.5435	0.134037	0.047235	2.37628	0.160261	0.030641	0.074422	0.226454	0.045265	0.134572	0.526017	0.30283	0.670927	0.148073	0.125859	0.071106	1.28173	0.340674	0.389953
Ruminococcaceae_Ruminococcus	2.17212	0.045161	0.129487	0.242121	0.030664	4.70821	0.722621	5.08442	0.845225	2.83251	0.478028	0.828836	0.100351	0.051573	0.018955	2.51303	32.7158	0.011459	0.34518	2.23667	0.772168	0.18793	0.692629	1.57234	0.089743	0.020839	0.349015	0.071831	0	0.003453	0.022588	0.053615	0.443033	3.49377	0.610909	1.90825	1.65051	5.4028	0.075885	1.11402	0.081134	5.11571	4.70991	1.37893	1.32775	2.91125	0.159007	0.950987	3.68955
Dorea	1.49756	5.11908	1.25297	7.12273	1.55054	0.51431	1.74318	0.52829	1.67267	2.22119	0.198022	0.484451	0.018455	1.5123	0.020219	1.89479	2.06821	0.299358	0.647062	1.37444	0.390374	2.11389	0.556717	0.772378	0.687589	0.647411	0.341113	0.091876	0.421244	0.536323	1.06165	0.201056	0.477238	2.8552	0.98896	0.117457	0.630106	0.813346	1.37791	0.503183	0.651774	2.95928	0.979553	0.71877	0.370662	0.61124	0.869697	2.30643	0.383638
Lactobacillus	0.640762	0.180642	0.247548	0.175093	0.113324	0.05729	0.035282	0.029187	0.050099	0.495628	0.074416	0.029555	0.078435	0.643145	1.23713	0.141527	0.098751	0.156125	0.119069	0.309767	0.137274	0.189191	0.092786	0.458216	0.220398	0.186165	1.45533	0.245561	7.64781	0.222125	22.885	0.095501	0.109129	1.16153	0.283538	6.72227	0.276188	0.067936	0.102511	0.18489	5.75103	0.276068	0.427716	0.240618	0.15767	0.24477	14.948	0.165263	0.401004
[Ruminococcus]	0.56728	1.59656	3.24479	3.51144	1.03992	0.299471	0.769663	0.411541	0.827448	0.477362	5.64427	0.246723	0.91123	3.74814	2.9317	1.24581	2.07099	0.201959	3.57207	1.31956	0.25024	2.90345	0.572399	1.22446	0.993771	1.18924	0.218628	0.38254	1.41524	2.26038	0.231907	0.030158	0.407199	0.803714	0.661589	0.267257	0.421725	0.654828	0.295551	0.320633	0.160915	1.96346	0.261662	0.394861	0.302892	0.262546	0.68442	3.21683	0.525726
[Prevotella]	0.004409	0.006641	0.004761	0	0	0.005208	0.011761	0	0.004848	0.026791	0	0.01028	0	0.001517	0.005055	0.003724	0.006954	0	0.022852	0.004878	0.01144	0.01009	2.69733	0.01226	0.013197	3.83306	0.025024	0.011693	0.013774	0	0	0.011728	2.09138	0.040369	0.078076	0.01532	1.17091	0.024532	1.51636	0.015213	6.45013	0.02817	0.001677	6.5769	0.008298	0.004102	2.17217	0.002899	2.74704
factor	ZC01	ZC02	ZC03	ZC04	ZC05	ZC06	ZC07	ZC08	ZC09	ZC10	ZC11	ZC12	ZC13	FN01	FN02	FN03	FN04	FN05	FN06	FN07	FN08	FN09	FN10	FN11	FN12	FN13	FN14	FN15	FN16	FN17	FN18	FA01	FA02	FA03	FA04	FA05	FA06	FA07	FA08	FA09	FA10	FA11	FA12	FA13	FA14	FA15	FA16	FA17	FA18
TNF-a	182.94	192.19	178.99	150.02	143.1	125.35	236.83	124.18	137.77	196.84	154.07	298.91	144.29	337.59	319.16	317.27	475.08	594.88	708.33	344.13	354.07	376.48	404.11	446.11	339.78	377.1	494.75	606.92	606.92	438.83	459.41	255.14	456.85	419.68	267.14	338.06	413.89	344.13	384.33	311.48	466.8	408.09	426.23	363.51	446.11	328.08	374.17	527	349.57
IL-1β	18.52	16.21	14.55	13.24	23.11	20.14	19.24	15.11	13.24	14.23	17.24	22.14	14.56	30.18	26.93	28.08	40.87	58.18	65.58	33.79	31.4	32.25	34	31.2	27	33.06	50.06	40.72	40.72	40.61	30.61	22.67	36.6	30.62	24.36	29.74	30.25	26.56	31.24	35.67	31.03	36.18	30.02	35.19	21.85	23.65	34.72	34.36	33.04
IL-23	1878.05	1657.69	1923.65	2345.61	2604.21	1569.23	1765.45	1524.11	2154.36	2496.54	1699.87	1985.42	1499.86	3523.47	2012.3	2886.39	3862.61	6713.02	4016.61	3685.23	3509.83	3061.7	2884.44	3784.64	3350.04	4018.56	4242.78	5725.32	5725.32	4445.57	4548.93	1833.32	3344.2	3164.95	1710.79	2927.29	3375.37	2892.23	2933.14	3022.74	2972.09	3313.02	2611.81	3231.19	3875.91	2016.19	3874.31	4351.97	3579.99
IL-6	9.68	8.76	10.23	11.25	9.65	8.99	7.65	13.25	14.55	11.23	10.26	7.56	8.15	17.05	14.04	14.3	16.65	20.7	23.09	13.12	17.74	16.18	15.86	17.91	14.34	18.2	24.93	24.06	24.06	19.75	15.22	10.66	17.36	14.09	8.17	11.55	16.85	13.06	13.97	13.89	12.2	13.67	11.77	15.61	18.56	13.35	18.55	19.18	14.15
[truncated: 18 more columns]

## Sheet: figure5
Ssample		FB01	FB02	FB03	FB04	FB05	FB06	FB07	FB08	FB09	FB10	FB11	FB12	FB13	FB14	FB15	FB16	FB17	FB18	FA01	FA02	FA03	FA04	FA05	FA06	FA07	FA08	FA09	FA10	FA11	FA12	FA13	FA14	FA15	FA16	FA17	FA18	FN01	FN02	FN03	FN04	FN05	FN06	FN07	FN08	FN09	FN10	FN11	FN12
A	sucrose degradation III (sucrose invertase)	1354.38	1709.21	1697.83	1877.88	1440.13	1426.72	1677.34	1332.35	1893.35	1676.29	2134.45	949.679	1341.41	1637.21	1578.65	1451.7	1120.25	1554.76	1338.3	1556.43	1149.67	1253.55	1385.95	648.477	957.374	1289.82	949.886	1203.82	1313.49	1435.51	1460.53	910.287	1176.2	1856.16	1658.91	1062.07	1393.84	1535.28	1377.8	1182.28	763.492	1355.87	1773.4	1599.19	1791.13	1533.01	1537.14	1489.72
B	superpathway of N-acetylglucosamine	641.947	731.898	882.478	876.995	737.942	618.412	487.317	965.655	1062.72	873.483	950.516	392.95	484.184	1130.7	799.38	958.008	478.947	824.066	721.587	731.722	593.185	545.517	554.691	483.716	433.433	831.388	480.411	349.844	651.137	510.052	717.807	493.845	329.236	549.785	962.265	385.012	710.992	1068.14	389.92	669.652	1206.85	747.611	869.036	973.327	984.301	1006.91	767.695	1154.4
C	superpathway of hexitol degradation (bacteria)	525.576	511.425	367.289	397.035	560.963	567.127	59.8795	772.293	462.363	706.262	474.231	419.237	598.52	725.445	588.083	694.022	631.139	669.19	654.272	489.281	250.874	162.576	573.332	220.077	313.648	460.628	194.544	280.967	154.809	346.93	636.805	76.7443	78.1341	421.254	533.947	120.56	579.803	705.266	697.907	413.659	337.891	545.272	621.948	508.796	597.399	590.089	436.642	504.705
D	pyrimidine deoxyribonucleosides salvage	921.424	623.851	945.851	1093.74	874.24	961.723	978.895	818.429	615.33	695.187	900.205	913.221	566.26	574.298	863.778	600.257	543.36	917.521	869.658	741.801	1140.23	1105.49	1007.89	913.477	940.206	747.889	967.01	1223.63	990.219	873.085	956.83	1100.45	1044.39	954.098	954.562	1083.71	870.039	672.343	1052.5	651.814	232.327	1022.36	804.978	665.456	620.002	670.343	906.572	542.465
E	Kdo transfer to lipid IVA III (Chlamydia)	526.13	366.327	566.939	103.786	659.994	458.396	460.486	433.387	120.342	456.331	61.3772	234.048	521.065	294.572	548.942	260.635	429.855	476.624	677.344	709.01	772.327	670.363	726.897	478.921	673.506	401.274	777.018	1003	478.338	422.988	498.927	725.715	361.404	660.936	538.731	559.877	499	294.01	489.712	343.831	154.233	590.316	248.564	204.217	190.964	365.42	373.955	339.164
F	superpathway of sulfate assimilation and cysteine biosynthesis	530.886	244.59	333.667	220.646	220.95	238.471	535.658	256.123	253.049	371.509	180.936	409.634	222.196	468.188	429.223	216.425	566.688	182.167	625.453	341.475	615.067	358.391	921.231	368.002	452.08	383.769	785.563	551.459	404.813	674.703	477.312	579.272	342.243	714.375	515.422	542.075	327.825	692.517	407.138	404.609	56.1936	171.481	409.898	292.259	463.773	407.097	378.092	183.132
[truncated: 19 more columns]

## Sheet: figure6
Kdo transfer to lipid IVA III (Chlamydia)
taxonomy	ZC01	ZC02	ZC03	ZC04	ZC05	ZC06	ZC07	ZC08	ZC09	ZC10	ZC11	ZC12	ZC13	FN01	FN02	FN03	FN04	FN05	FN06	FN07	FN08	FN09	FN10	FN11	FN12	FN13	FN14	FN15	FN16	FN17	FN18	FA01	FA02	FA03	FA04	FA05	FA06	FA07	FA08	FA09	FA10	FA11	FA12	FA13	FA14	FA15	FA16	FA17	FA18
Bacteroides	13.7455	4.00648	172.286	182.396	129.018	51.4568	45.957	138.177	572.97	117.441	8.39656	76.031	12.3778	373.6	4.28525	313.179	257.971	3.87854	518.792	135.246	91.2896	15.7699	3.55448	101.364	167.493	2.44002	4.0213	30.3325	3.15334	4.38905	29.1896	14.6031	46.6913	219.458	71.9662	380.285	76.4759	77.961	12.1218	259.163	7.80956	259.919	355.612	43.879	650.25	75.0087	4.02047	154.377	198.86
Prevotella	10.1988	15.7464	0.476887	2.28279	61.4314	33.9202	342.714	0.468193	0.292976	0.771331	4.65555	0.082204	60.3761	0.42545	0.631862	0.49287	21.9384	4.39726	1.02283	0.404701	11.3698	3.75741	117.785	73.0367	17.5814	24.5494	0.886847	312.12	0.518781	392.139	3.604	409.652	289.861	381.498	357.992	1.74401	24.0406	207.812	166.93	86.0884	376.615	0.674456	0.463774	54.586	0.820847	167.423	134.63	0.578812	123.705
Megamonas	8.46801	57.0185	0.057688	7.62538	3.13849	0	0	71.3232	6.76507	71.1748	10.3294	158.047	0	0.10909	0.702068	3.82623	1.48621	27.6846	0	3.85656	17.5351	0.134513	66.6638	65.777	101.668	257.454	0	0	0.133707	2.4537	19.9904	42.2701	228.244	1.45456	0	0.204697	0.364989	0	10.5296	4.10733	0	0	6.3242	15.0181	0.046376	0.026538	0	0.137812	0.768614
unclassified_Enterobacteriaceae	3.28102	0.8801	25.1306	0.399125	2.00863	48.4728	1.90647	0.332824	0.541473	0.404732	8.59037	0.589521	1.17583	4.79504	257.2	2.50473	2.19792	0.50209	0.262447	20.2098	0.330648	85.9534	68.8944	0.131729	0.021456	0.69351	1.15207	44.795	58.1651	177.644	0.214524	7.46313	6.72073	12.3736	7.80738	4.05668	1.71119	50.9824	0.496578	1.261	0.936985	0.437138	2.44588	8.13042	0.4248	1.90409	0.535239	0.530578	3.47379
Dialister	26.5017	68.0162	0.153642	17.4628	16.0989	179.588	35.6123	3.41832	0.053268	0.310699	1.43166	0.117434	423.762	0.063545	0.02194	35.0577	1.63028	10.0274	0.151839	20.1482	0.108662	0.25423	2.9503	0.90747	3.03992	0.270382	2.40225	7.78945	0.267413	0.08933	4.68266	0	1.29539	7.27232	150.548	0.054449	5.16095	0.647264	1.04759	0.035739	29.0138	9.20256	0.246116	98.4179	0.440335	0.230084	50.45	0.064221	16.0829
[Prevotella]	0.079636	0.120495	0.096147	0	0	0.11784	0.362295	0	0.079902	0.476665	0	0.156579	0	0.027272	0.087758	0.064851	0.119856	0	0.376624	0.095224	0.186543	0.179351	52.198	0.234186	0.206306	60.5504	0.526565	0.37955	0.320896	0	0	0.357356	40.2342	1.03227	1.98166	0.368454	21.5344	0.5876	29.1098	0.346722	194.585	0.503326	0.026351	135.385	0.139126	0.079614	49.7845	0.055125	60.7904
Megasphaera	0	3.32567	0.019229	0.096524	0.674385	0	0.201274	0.101781	0.133171	0	0.083808	0.195724	0.110823	0.10909	0.109698	17.2991	0	0.244564	0.059467	0.023806	20.6596	1.52448	2.32666	0	0	0	209.6	1.78931	0.026741	0	0.063563	13.8858	0	18.3932	0	0	175.955	104.909	4.19139	18.2429	202.169	0.075499	0.105403	6.95342	0.428973	0.026538	0.887311	0.799312	0
Veillonella	0.053091	0.409685	7.96092	0	0.155628	1.70868	0.684333	1.60305	0.266341	0.454998	0.544755	0.097862	0.073882	0.32727	2.50112	0.064851	0	0.758148	0.039645	0.452313	1.07262	6.61358	0.075869	6.11811	0.350721	0	425.105	336.227	0.294155	0.038339	13.9838	0	0.031335	2.53375	0	0	0.334574	0.3616	0	7.28117	81.159	0.327162	1.79186	0.603265	0.579694	1.16767	0.855622	0.055125	1.04811
Shigella	13.8674	4.62703	13.1405	1.45485	22.606	3.80298	2.29051	0.260306	1.10638	1.23846	1.81404	1.31645	4.30619	35.737	12.4525	1.0313	11.5088	4.34175	1.37468	0.442076	0.347904	31.8743	1.20961	0.18003	0.13575	0.812241	4.73327	28.8756	113.506	10.4734	0.168123	104.13	2.85556	3.27135	0.464473	85.72	3.23076	0.622856	0.387193	0.401131	1.27396	0.451231	2.76974	0.835998	0.452161	1.39908	0.706363	0.207821	10.246
Sutterella	0.265455	0.457883	278.479	0	0.985641	1.41408	14.6528	0.508906	1.91766	0.433332	0.083808	0.019572	0.221645	2.99997	0	6.90667	10.0919	0	8.78129	1.61881	1.42239	1.32272	0.404637	1.25875	0.949009	1.90935	0.27714	5.36793	0.053483	1.22685	0.762752	1.78678	4.16755	11.3549	20.2337	0.163757	16.8503	45.0192	5.95484	8.05462	0.73521	42.2542	8.64306	0.698517	1.94777	3.18455	1.64786	1.68131	5.69474
unidentified_Veillonellaceae	17.5906	9.84858	0.153834	3.95748	13.0208	0.235679	0.603823	8.43078	5.64643	23.7682	12.1732	4.69738	0.800509	0.43636	2.47918	1.25925	1.34239	75.2851	0.198223	3.47567	8.95407	0.22419	7.57859	7.46467	4.02297	3.29198	12.4159	3.25328	0.427861	16.5625	23.815	18.072	15.6258	3.53458	1.11251	0.081879	2.28118	3.1414	4.80477	0.960154	1.4161	0.301996	2.52968	40.9055	0.231878	0.477682	0.570415	0.137812	0.419244
Akkermansia	0.539935	0.08025	0.102492	0.748058	41.2499	0.11784	0.147735	0.229008	0.213073	0.108333	0.041904	0.065176	0.184704	0.181907	0.116938	7.83615	0.295564	0.179265	0.158579	8.96699	0.691842	0.149534	0.193972	0.224526	0.116976	3.38701	0.507997	0.831214	0.133707	0.281025	0.031781	0.238408	0.407355	0.391324	0.220068	156.047	0.587937	0.889084	0.196024	179.007	0.885111	0.335467	2.01162	0.211778	39.0869	0.459901	0.168906	0.036658	0.267967
unidentified_Clostridiales	16.1131	18.4038	0.169795	7.89106	13.1246	2.51913	1.98618	17.8033	5.99269	13.3936	13.9436	17.576	2.45103	1.33635	4.56323	0.559343	7.52694	3.71737	0.867226	1.94423	19.0041	0.653959	16.5185	10.724	26.9607	21.2734	0.831419	0.867542	0.147077	7.85949	1.74797	17.2552	19.5374	3.09681	2.01642	0.723397	1.41433	5.65	9.83956	1.73361	1.30745	1.06957	3.27198	10.0872	1.06664	1.27381	0.559957	0.909562	1.09493
Succinivibrio	0	13.5437	0	0	0	0	0	0	0.053268	0.065	0	0.117435	0	0	0	0	0.119856	1.3451	0	0.071418	0	0.067257	5.48787	0.117093	0	0	0	0	0	0	0	0	0	0.703819	0	0	0	62.0144	11.4496	0	0.16338	0	0	0	0	0.053076	0	0	0
Parabacteroides	0.318546	0.325338	0.303823	11.0484	39.8777	0.777744	3.57262	3.78754	7.71991	2.51658	0.020952	1.28004	2.14257	61.0549	0.255597	14.8267	1.51378	0.075815	22.3695	2.08421	1.18921	3.53659	0.328768	0.499109	0.68081	0.137166	0.249426	0.474438	0	0.396809	0.031781	0.051051	6.22156	26.9445	3.33405	4.85131	50.4917	7.54388	1.06702	7.45053	2.27711	36.9706	11.6392	2.92583	11.471	8.94193	0.285207	13.2658	8.81986
Alistipes	4.75164	0.530181	0.134605	26.363	0.103752	4.44845	0.664206	0.101781	0	2.28583	0	0	4.28514	0.299998	0.197457	39.8349	0.467438	0.073369	10.0103	14.6526	1.35244	0.044838	0	0.439099	0.144414	0.043893	0.124713	0	0	0.230034	0.095344	0.459459	0.87738	1.17303	4.55433	24.1542	10.7824	1.582	0.102229	88.7342	0.8169	37.6991	0.131754	1.55579	1.08983	35.1229	0.253518	0.799312	37.1555
Haemophilus	0	0.216892	0.115376	0	0.49282	11.5188	11.3116	2.39186	0	0	2.63996	0.215297	0.147763	0	0.811767	0	0	0.048913	0.019822	0.928432	5.12994	0	0	61.0055	0.144414	0	4.43424	15.182	0.106965	0	22.5648	0	0.094005	1.68917	0	0	0	0.1808	0.076672	0.160026	59.1436	0	2.18712	12.9226	0.440568	0.132689	2.24997	0	1.29267
unclassified_Veillonellaceae	5.93743	2.12892	0.153834	1.14212	0.726261	0.638398	0.214559	10.0847	1.73122	1.17	5.78278	6.41975	1.77316	0.190907	0.61431	0.426884	1.12664	4.86682	0.118934	0.420651	4.80349	0.60531	3.06006	0.917131	3.7067	3.40171	2.27255	0.885436	0.213931	0.971127	0.47672	8.6276	11.2492	2.47134	0.324366	0.122818	2.43326	7.89508	3.14355	0.240038	3.17284	0.075499	1.6688	7.9904	0.20869	0.106152	0.253518	0.2205	0.780143
unclassified_Bacteria	1.168	1.00638	0.338243	1.26301	3.18388	1.08972	2.20718	1.39949	2.42371	1.235	0.527365	1.12541	1.58587	1.82617	1.15907	0.65662	0.990728	0.717307	2.04665	1.84306	1.10364	0.838019	1.964	3.26894	2.24193	1.03149	0.817562	1.45476	0.523595	1.90046	0.699189	7.68317	5.40529	7.81192	2.37764	4.43455	3.92333	7.47653	2.69629	4.81144	3.72384	2.15172	1.18579	7.8272	2.09849	2.1363	1.73248	2.63222	3.26661
unclassified_Betaproteobacteria	0.318546	0.024099	5.61495	0	0	0.11784	0	0	0	0.021667	0.020952	0.058717	0.073882	0	0	0.248543	0.119856	0.097826	0.614492	0.126886	0.046636	0.179351	0.05058	0.058546	0	0.021946	0	0.054221	0.080224	0.268373	0	0.204204	0	0.281528	5.00629	0.204697	0.486652	9.5372	115.685	0.053342	0.24507	0	0.052702	0	0.115939	0.212303	0	0.165375	0
superpathway of N-acetylglucosamine
taxonomy	ZC01	ZC02	ZC03	ZC04	ZC05	ZC07	ZC08	ZC09	ZC10	ZC11	ZC12	ZC13	ZC14	FA32	FA33	FN05	FN06	FN07	FN08	FN09	FN10	FN11	FN12	FN13	FN14	FN15	FN16	FN17	FN30	FN27	FN28	FA01	FA02	FA04	FA06	FA10	FA12	FA13	FA18	FA22	FA23	FA24	FA26	FA28	FA29	FA30	FA31	FB07	FB08
Megamonas	467.094	430.314	2.21137	160.929	697.523	1.473	4.106	349.058	97.4543	491.486	370.328	648.004	1.88398	1.36362	46.2707	12.7919	108.853	1072.29	0.812715	40.5892	487.788	2.17463	476.433	137.526	642.066	521.56	1.10856	1.62665	1.49751	185.983	118.894	304.059	327.388	18.2524	3.33753	3.11139	8.06017	0.7684	177.214	17.1494	1.38873	0.67949	116.892	269.405	2.06371	1.27382	1.42604	2.26012	2.93471
unidentified_Lachnospiraceae	41.6822	227.459	137.405	385.665	4.55488	52.484	86.2749	78.4112	49.9474	73.7175	258.715	56.6177	31.0909	52.296	496.709	5.74895	102.695	3.9782	61.3425	160.912	96.8689	325.901	112.111	78.611	108.056	145.742	13.0207	164.456	2.24328	109.396	21.4067	35.3609	74.7166	24.769	66.7431	21.9434	29.3009	71.4741	318.407	22.069	8.51837	38.4034	42.8153	23.4071	89.9128	34.7712	82.6187	24.581	86.5624
Blautia	26.6013	61.3427	189.359	74.3552	26.7937	71.7803	53.7757	23.5508	48.5034	110.877	96.135	56.3835	156.263	128.14	82.0663	29.2442	83.7843	5.29072	82.5664	48.8521	37.666	115.113	23.6823	20.4912	23.4386	29.1132	9.49046	64.6618	48.7698	31.3782	24.5563	21.7872	21.6524	16.4744	32.3399	56.901	17.8168	22.0725	17.1318	11.6758	12.1037	47.9554	15.2278	12.1464	34.967	19.4197	70.016	111.447	18.5825
Dorea	16.2928	56.6446	25.0087	72.3337	28.8024	10.8412	52.5347	7.54458	19.0826	7.49181	3.00686	7.61564	0.52538	24.2483	0.324217	25.3037	22.1702	4.86682	5.78006	26.6878	5.16057	39.0696	8.47035	11.8702	7.95794	9.83786	5.41346	3.06599	2.44974	17.6782	20.8909	2.25758	7.84767	69.3755	21.4457	2.36301	4.76175	13.0778	25.1348	11.0681	17.0097	50.1969	8.98586	12.8943	3.91985	8.42198	14.8268	41.748	4.66603
unclassified_Enterobacteriaceae	2.4879	0.717905	14.9222	0.241601	1.35317	40.5723	0.82495	0.100282	0.304839	0.257589	6.02991	0.532647	0.664807	4.11407	165.833	1.72106	2.28643	0.06413	0.089926	18.7455	0.206414	57.2275	66.723	0.081314	0.017192	0.509716	1.03043	45.1095	57.8281	188.493	0.150077	5.21939	1.71937	12.2962	1.11393	3.01174	1.19357	7.76422	0.27914	0.82282	0.763386	0.204348	1.226	1.61194	0.250426	0.416051	0.172179	0.090649	1.52949
Clostridium	8.35891	3.54187	3.03878	31.4077	69.7308	9.78872	5.36748	5.63867	15.9433	9.94748	74.739	36.9535	8.57334	3.70491	0.618259	17.7032	7.73387	1.80921	23.342	16.7257	11.8512	53.7065	3.63731	6.02197	1.60459	0.70252	105.98	15.5749	9.18509	15.855	12.7646	2.04875	5.52643	2.24598	4.44571	32.6344	2.5669	7.98008	4.22001	5.48375	32.7951	20.827	4.2562	17.1489	10.3986	7.34908	1.56152	13.7437	5.73066
Shigella	15.349	5.11298	14.578	1.61649	25.0748	4.22503	2.32134	0.203476	1.19971	1.35039	2.01557	1.3739	4.682	39.3575	13.8182	1.10084	12.4678	4.76976	1.48225	0.491191	0.334738	35.2352	1.25849	0.200031	0.150832	0.876072	5.25914	32.0627	125.932	11.3815	0.15149	115.201	2.96008	3.2855	0.302499	94.9251	3.11265	0.466057	0.401813	0.42842	1.31888	0.501363	2.57776	0.82904	0.309167	1.43559	0.679209	0.23091	10.7723
[Ruminococcus]	3.95886	22.3616	27.0096	35.5368	12.224	3.47776	14.6972	1.81187	3.99558	2.40951	8.09318	1.39747	27.4604	35.1644	30.9395	8.28756	17.0341	0.841931	17.3602	10.3974	1.55112	21.5243	5.9133	5.20777	3.21471	6.6059	0.27714	10.7814	4.25069	36.8875	1.45364	0.81901	7.66906	20.9992	6.89509	5.1031	6.09476	14.2457	4.36432	3.89967	3.26761	21.2201	1.502	4.18762	1.88726	1.50801	5.89865	36.2561	8.20631
unclassified_Lachnospiraceae	4.56284	8.32881	8.66458	32.6275	5.87404	3.14495	6.33969	4.2999	5.78348	9.36324	8.78815	5.18463	5.97712	7.84071	2.69039	3.02975	7.90309	0.46195	6.47563	10.1538	5.62969	17.4162	4.48947	3.72913	2.14198	4.4439	1.59723	3.56143	4.84273	4.80956	1.05476	3.38056	5.68689	6.04215	8.11793	18.702	6.07148	5.42898	7.73325	2.14166	1.26618	7.69679	4.30893	3.86013	6.3789	3.21798	8.98722	10.2179	3.39342
unclassified_Fusobacteriaceae	0	0.240991	0.423044	0	0	0	0	0	5.30019	0	0	0.626317	0	0	0	0.210767	0.671192	0.391302	71.6577	19.259	0.11659	9.70739	0.252898	5.76683	12.6053	182.793	0	0	0	0	0	0	0	1.03227	4.72816	0.655029	0	0.9492	0	0.56009	0	0	0	0	0	0	0.221828	28.7752	0
Parabacteroides	0.346233	0.345757	0.396276	12.8917	49.2214	0.476465	1.62764	1.87846	4.43269	2.49816	0	1.66955	1.78273	23.1997	0.183141	9.64275	1.76337	0.019139	19.2097	1.6705	0.775545	0.847989	0	0.259631	0.887982	0.143124	0.216884	0.424326	0	0.280031	0	0	4.93713	14.7491	2.60281	1.54852	31.6894	2.26385	1.10003	4.50838	1.70477	45.1926	8.18678	1.17612	14.886	6.09887	0	3.12044	6.47982
Streptococcus	0.672398	0.980111	5.19191	3.53518	4.18897	3.77824	1.14726	0.042494	0.133171	0.606665	4.63565	1.89853	1.75469	2.04107	9.05581	1.72262	4.06503	3.04482	0.426179	9.78425	2.6116	11.856	0.986301	2.12963	0.350721	0.581583	3.77853	25.2585	7.07094	2.74776	55.5329	0.459458	0.06267	11.7575	2.03381	0.450332	0.699563	2.65912	0.28113	0.593428	1.19798	1.94611	1.13756	0.423238	1.08983	0.079614	4.38903	2.08097	1.86914
unidentified_Peptostreptococcaceae	2.9731	1.89178	17.8496	0.150818	0.285317	0.684944	0.462931	1.36768	1.76451	0.157083	8.20275	0.572493	2.8075	0.170453	0.619795	2.24548	0.197762	0.794832	1.93268	3.74349	3.32863	0.252213	1.5237	2.56872	0.139257	0.235925	0.381067	6.72345	0.207246	83.4353	37.065	0.497746	1.3004	0.293258	3.33753	0.122818	0.243326	3.2092	1.90402	0.14669	2.13415	0.792738	0.210806	0.904897	0.202893	0.338358	5.92597	0.268734	0.742413
Haemophilus	0	0.216892	0.115376	0	0.49282	11.5188	11.3116	2.39186	0	0	2.63996	0.215297	0.147763	0	0.811767	0	0	0.048913	0.019822	0.928432	5.12994	0	0	61.0055	0.144414	0	4.43424	15.182	0.106965	0	22.5648	0	0.094005	1.68917	0	0	0	0.1808	0.076672	0.160026	59.1436	0	2.18712	12.9226	0.440568	0.132689	2.24997	0	1.29267
unclassified_Clostridiales	5.15176	3.19565	0.764893	1.57654	1.58491	3.40495	4.11925	3.18057	1.56919	2.71923	1.64765	4.8587	5.65894	0.660946	2.91844	0.246656	2.96473	0.195651	1.20687	2.35612	1.4596	2.06697	2.57383	3.45432	1.7792	0.656234	1.22335	2.29304	0.744296	0.44686	1.33217	2.41061	2.06527	0.99186	4.40492	2.43357	1.4767	3.78567	3.20226	1.46986	1.88666	1.58143	0.652736	2.59774	2.83553	0.956831	4.43556	3.39546	0.659918
unidentified_Clostridiales	2.22047	2.46412	0.638199	1.99223	0.852814	3.43774	3.51445	3.14054	1.29116	2.45897	1.57928	2.12468	1.92502	2.21845	1.76416	0.319301	1.41193	0.479512	1.16773	1.96271	0.779724	2.20231	2.20445	1.37615	1.79366	0.414544	1.07776	4.81783	2.46853	2.26322	1.43369	2.04203	0.869345	0.8133	1.84231	1.61843	2.00912	4.09803	0.96686	0.731966	1.63379	4.10392	0.546044	3.60947	0.959017	1.97802	5.9114	6.40736	0.610348
Coprococcus	0	1.26654	20.3702	0.233264	0	0.065466	1.93224	1.19593	1.5655	0.519999	0.139679	0.021747	0.073882	0.32727	0	0.567449	0.354238	0	2.03288	0.788242	0.069954	23.1587	0	1.22948	0.153583	0	0	3.36172	2.56717	0.127795	0	0	0.069633	2.62759	1.81169	1.02803	3.37615	0	0.792275	0.160026	0	0	0	0	0.10048	0.159227	4.595	0.251125	0
SMB53	0.630454	1.97613	3.78336	0.168916	1.86753	0.633389	0.211338	1.08779	1.35834	0.108333	3.48853	0.151686	1.76393	0.163635	0.707553	0.089171	0	0.525812	1.1943	7.19535	0.705366	0.482007	0.429926	1.58075	0	0	2.79218	3.02284	0.093595	5.5304	10.5196	0	0.470025	0.868043	3.9807	0.153522	0.182495	1.2204	0.664489	0.273377	0.827112	0.88082	0.08564	6.18346	0.260863	1.52593	3.20066	0.179156	0.200888
Fusobacterium	0	0.024099	0.073071	0.391457	0.213987	0	0	0	0	0	0	0	0	0	0.131638	0	0	0	0	0	0	0	0	0	0	8.47137	0	0	0.133707	0	0	0.56156	0.156675	0.281527	0.069532	0.245636	0	0	0	0	0	0	4.28201	0	0.139127	0.046441	0	10.6667	0.349371
unclassified_Peptostreptococcaceae	0.723364	0.180743	0.153835	0.012066	0.259379	1.25286	0	0.642493	0.792366	0	17.4217	0.151686	0.905051	0	0.720278	0.709312	0.011986	0.018342	1.71463	6.82635	0.845274	0.666963	0.02529	0.958698	0	0	0.568136	4.07094	0	0.615554	13.8567	0	0.047002	1.71262	0.669244	0	0.387801	0.2712	0.076672	0.760122	2.18521	0.421536	0.079052	2.929	0.5681	2.9258	0.649639	0.068906	0.750175
[truncated: 18 more columns]
